# Supplementary material for: A Stress-Associated Protein, PtSAP13, From Populus trichocarpa Provides Tolerance to Salt Stress
Source: Int J Mol Sci. 2019 Nov 17;20(22):5782. doi: 10.3390/ijms20225782 (PMC6888306; doi:10.3390/ijms20225782)
Supplement: Supplementary file 1 [file ijms-20-05782-s001.zip]

Archive with 6 entries (5 files):
- Supplementary files/
- Supplementary files/Figure S1.tif
- Supplementary files/Figure S2.tif
- Supplementary files/Table S1.xlsx
- Supplementary files/Table S2.xlsx
- Supplementary files/~$Table S1.xlsx
