# Supplementary material for: A Stress-Associated Protein, PtSAP13, From Populus trichocarpa Provides Tolerance to Salt Stress
Source: Int J Mol Sci. 2019 Nov 17;20(22):5782. doi: 10.3390/ijms20225782 (PMC6888306; doi:10.3390/ijms20225782)
Supplement: Supplementary file 1 [file ijms-20-05782-s001.zip › Supplementary files/Table S2.xlsx]

## Sheet: Sheet1
Table S2 The primer sequences in this study
(1)	Primers for clone	(red is adaptor sequences for gateway clone)
	pPtSAP13-F	GGGGACAACTTTGTACAAAAAAGTTGGA AAAACCCAGATACCATTTTGTACG
	pPtSAP13-R	GGCGGCCGCACAACTTTGTACAAGAAAGTTGGGTA CCTTTTTTTTTTCCCTTTAAATTTC
	PtSAP13-CDS-F	GGGGACAACTTTGTACAAAAAAGTTGGA ATGGGAGGAGGAACAGAGGCT
	PtSAP13-CDS-R	GGCGGCCGCACAACTTTGTACAAGAAAGTTGGGTA TCACATGTACTGCAGAGGATGATAT
(2)	Primer for qRT-PCR analysis
	Gene name	Forward primer sequence	Reverse primer sequence
	PtSAP1	AAAGTGCCACAAGGGTATGC	AGGCTCCACTGCATTGTTTT
	PtSAP2	GGCTGCAAACATGAACCTTT	AACTTGAGGGGCATCAACAG
	PtSAP3	GCAGGAAAATGGAGCAGAAC	GCATTGCTTGTGGTGTCAAC
	PtSAP4	GTGGCGAAGAAAGAGGTGAA	TTTGCAGCTTTCACAACAGG
	PtSAP5	GGCTGCAAACATGAACCTTT	CGGAATTAGCCACCACAACT
	PtSAP6	GCCATCCTGTGCTTCAGTTT	ACAACAGGATTGGCTTTTGC
	PtSAP7	TGCCAAGAACAACGACTCTG	AAACAGAAGCAGCCGATGAT
	PtSAP8	GCACTCCACAATTCCCAGAT	ATGTTTGGGTCTTCGTCAGG
	PtSAP9	CTGTGGTTGCTGTTGCTGTT	AACCCTGTTAAACCGACACG
	PtSAP10	CAGCAGTAACGAGGCACAAA	CCTTCTTGTTGCCCTTCAAC
	PtSAP11	TGTTTCAACGCTAGCACCAG	ATGCTGTTTCAGGCGACTTT
	PtSAP12	GTCAATCACAGCCCCTGAAT	ACCACAACCGTAGGTTCAGC
	PtSAP13	GGGAAGACACTGCCAACATT	GCAACACCACTTTCTCAGCA
	PtSAP14	TGCAGGAGAGAAGTAGGCTTG	TCTGCTTGACAACTGAATTTCC
	PtSAP15	CCGAGACTGCCAAGAAACTC	CTTTCTTGTTGCAGCATTCG
	PtSAP16	ATTGCTGAGCCTTCCAAGAA	ATCGATGAACCCCACAGAAG
	PtSAP17	AGTTGGTTTGATGGGGTTCA	AAGCTTATCGCCTGCTACGA
	PtSAP18	TGCTGCAACAAGAAAGTTGG	AAGCTTATCGCCTGCTACGA
	PtSAP19	ATGTGTTCCAAGTGCCACAA	GCTTGAAGCAATGGATGGTT
	AtActin2	CGGTGGTTCCATTCTTGC	GGACCTGCCTCATCATACTC
	PtActin	ACCCTCCAATCCAGACACTG	TTGCTGACCGTATGAGCAAG
